# Supplementary material for: Synthesis of the Pentasaccharide Unit of the Pseudomonas aeruginosa Exopolysaccharide Psl Conjugation with CRM197, and Evaluation of Antigenicity in a QS-21/Pam3CSK4-Liposomal Formulation
Source: Molecules. 2025 Apr 11;30(8):1720. doi: 10.3390/molecules30081720 (PMC12029197; doi:10.3390/molecules30081720)
Supplement: Supplementary file 1 [file molecules-30-01720-s001.zip]

Archive with 1 entries (1 files):
- molecules-3520562-supplementary.pdf
